# Supplementary material for: Age Related Functional Connectivity Signature Extraction Using Energy-Based Machine Learning Techniques
Source: Sensors (Basel). 2023 Feb 1;23(3):1603. doi: 10.3390/s23031603 (PMC9920122; doi:10.3390/s23031603)
Supplement: Supplementary file 1 [file sensors-23-01603-s001.zip]

Archive with 1 entries (1 files):
- sensors-2151576-supplementary.pdf
